# Supplementary material for: An Event-Specific Real-Time PCR Method for Measuring Transgenic Lysozyme Goat Content in Trace Samples
Source: Foods. 2021 Apr 23;10(5):925. doi: 10.3390/foods10050925 (PMC8146569; doi:10.3390/foods10050925)
Supplement: Supplementary file 1 [file foods-10-00925-s001.zip]

Archive with 1 entries (1 files):
- foods-1119567-supplementary.pdf
